# Supplementary material for: New Coleoptera records from New Brunswick, Canada: Geotrupidae and Scarabaeidae
Source: Zookeys. 2012 Apr 4;(179):27–40. doi: 10.3897/zookeys.179.2607 (PMC3337050; doi:10.3897/zookeys.179.2607)
Supplement: XML Treatment for Geotrupes splendidus splendidus [file zookeys.179.2607-treatment2.xml]

<!DOCTYPE tp:taxon-treatment
  PUBLIC "-//TaxonX//DTD Taxonomic Treatment Publishing DTD v0 20100105//EN" "tax-treatment-NSO.dtd">
<tp:taxon-treatment xmlns:tp="http://www.plazi.org/taxpub"><tp:treatment-meta><mixed-citation publication-type="journal"><person-group><name><surname>Webster</surname><given-names>Reginald P.</given-names></name><name><surname>Sweeney</surname><given-names>Jon D.</given-names></name><name><surname>DeMerchant</surname><given-names>Ian</given-names></name></person-group><article-title>New Coleoptera records from New Brunswick, Canada: Geotrupidae and Scarabaeidae</article-title><source>Zookeys</source><day>4</day><month>4</month><year>2012</year><volume>2012</volume><issue>179</issue><fpage>27</fpage><lpage>40</lpage><pub-id pub-id-type="doi">10.3897/zookeys.179.2607</pub-id></mixed-citation></tp:treatment-meta><tp:nomenclature><tp:taxon-name>
                            <tp:taxon-name-part taxon-name-part-type="genus">Geotrupes</tp:taxon-name-part>
                            <tp:taxon-name-part taxon-name-part-type="species">splendidus</tp:taxon-name-part>
                            <tp:taxon-name-part taxon-name-part-type="subspecies">splendidus</tp:taxon-name-part>
                        <object-id xmlns:xlink="http://www.w3.org/1999/xlink" xlink:type="simple">http://species-id.net/wiki/Geotrupes_splendidus_splendidus</object-id>
								</tp:taxon-name><tp:taxon-authority>(Fabricius, 1775)</tp:taxon-authority><xref ref-type="fig" rid="F2">Map 2</xref></tp:nomenclature><tp:treatment-sec sec-type="Material examined"><title>Material examined.</title><p><bold>New Brunswick, Queens Co.</bold>, Cranberry Lake P.N.A. (Protected Natural Area), <named-content xmlns:xlink="http://www.w3.org/1999/xlink" content-type="dwc:verbatimCoordinates" xlink:type="simple">46.1125°N, 65.6075°W</named-content>, 11-18.VI.2009, R. Webster &amp; M.-A. Giguère, old red oak forest, Lindgren funnel trap (1, RWC). <bold>York Co.</bold>, Charters Settlement, <named-content xmlns:xlink="http://www.w3.org/1999/xlink" content-type="dwc:verbatimCoordinates" xlink:type="simple">45.8428°N, 66.7279°W</named-content>, 16.IX.2004, 23.IX.2009, R. P. Webster, regenerating mixed forest, baited with pile of decaying mushrooms (2, RWC); Charters Settlement, <named-content xmlns:xlink="http://www.w3.org/1999/xlink" content-type="dwc:verbatimCoordinates" xlink:type="simple">45.8395°N, 66.7391°W</named-content>, 9.IX.2007, R. P. Webster, mixed forest, in decaying (mouldy) corncobs and cornhusks (1, RWC); Canterbury, near Browns Mountain Fen, <named-content xmlns:xlink="http://www.w3.org/1999/xlink" content-type="dwc:verbatimCoordinates" xlink:type="simple">45.8964°N, 67.6273°W</named-content>, 8.IX.2007, R. P. Webster, in flight along woodland trail (1, RWC).
                        </p></tp:treatment-sec><tp:treatment-sec sec-type="Collection and habitat data"><title>Collection and habitat data.</title><p>Adultshave been reported from fungi, dung, and various decaying organic material (<xref ref-type="bibr" rid="B9">Howden 1955</xref>; <xref ref-type="bibr" rid="B3">Downie and Arnett 1996</xref>). Adults from New Brunswick were collected from decaying mushrooms and decaying moldy corncobs and cornhusks. One individual was captured in a Lindgren funnel trap deployed in an old red oak (<italic><tp:taxon-name>Quercus rubra</tp:taxon-name></italic> L.) forest, and another was collected as it flew along a woodland trail. Adults were collected during June and September.
                        </p></tp:treatment-sec><tp:treatment-sec sec-type="Distribution"><title>Distribution in Canada and Alaska.</title><p>ON, QC, <bold>NB</bold>, NS (<xref ref-type="bibr" rid="B14">McNamara 1991</xref>).
                        </p><fig id="F2" position="float" orientation="portrait"><label>Map 2.</label><caption><p>Collection localities in New Brunswick, Canada of <italic><tp:taxon-name>Geotrupes splendidus splendidus</tp:taxon-name></italic>.</p></caption><graphic xmlns:xlink="http://www.w3.org/1999/xlink" xlink:href="ZooKeys-179-027-g002.jpg" position="float" orientation="portrait" xlink:type="simple"/></fig></tp:treatment-sec><ref-list><ref id="B9"><mixed-citation xmlns:xlink="http://www.w3.org/1999/xlink" xlink:type="simple"><person-group><name name-style="western"><surname>Howden</surname><given-names>HF</given-names></name></person-group> (<year>1955</year>)<article-title> Biology and taxonomy of North American beetles of the subfamily Geotrupinae with revisions of the genera <italic>Bolbocerosoma</italic>, <italic>Eucanthus</italic>, <italic>Geotrupes</italic> and <italic>Peltotrupes</italic> (Scarabaeidae).</article-title><source>Proceedings of the United States National Museum </source><volume>104</volume>: <fpage>151</fpage>-<lpage>319</lpage>.</mixed-citation></ref><ref id="B3"><mixed-citation xmlns:xlink="http://www.w3.org/1999/xlink" xlink:type="simple"><person-group><name name-style="western"><surname>Downie</surname><given-names>NM</given-names></name><name name-style="western"><surname>Arnett</surname><given-names>RH Jr</given-names></name></person-group> (<year>1996</year>)<source> The Beetles of Northeastern North America, Volumes  1 and 2.</source><publisher-name>Sandhill Crane Press, Gainesville</publisher-name>, <publisher-loc>Florida</publisher-loc>, <lpage>1721</lpage> pp.</mixed-citation></ref><ref id="B14"><mixed-citation xmlns:xlink="http://www.w3.org/1999/xlink" xlink:type="simple"><person-group><name name-style="western"><surname>McNamara</surname><given-names>J</given-names></name></person-group> (<year>1991</year>) <article-title>Family Scarabaeidae: scarab beetles</article-title>. In: <person-group><name name-style="western"><surname>Bousquet</surname><given-names>Y</given-names></name></person-group> (<role>Ed</role>) <source>Checklist of beetles of Canada and Alaska</source>. Publication 1861/E, <publisher-name>Agriculture Canada, Research Branch</publisher-name>, <publisher-loc>Ottawa, Ontario</publisher-loc>, <fpage>145</fpage>–<lpage>158</lpage>.</mixed-citation></ref></ref-list></tp:taxon-treatment>
