# Supplementary material for: New Coleoptera records from New Brunswick, Canada: Geotrupidae and Scarabaeidae
Source: Zookeys. 2012 Apr 4;(179):27–40. doi: 10.3897/zookeys.179.2607 (PMC3337050; doi:10.3897/zookeys.179.2607)
Supplement: XML Treatment for Aegialia criddlei [file zookeys.179.2607-treatment3.xml]

<!DOCTYPE tp:taxon-treatment
  PUBLIC "-//TaxonX//DTD Taxonomic Treatment Publishing DTD v0 20100105//EN" "tax-treatment-NSO.dtd">
<tp:taxon-treatment xmlns:tp="http://www.plazi.org/taxpub"><tp:treatment-meta><mixed-citation publication-type="journal"><person-group><name><surname>Webster</surname><given-names>Reginald P.</given-names></name><name><surname>Sweeney</surname><given-names>Jon D.</given-names></name><name><surname>DeMerchant</surname><given-names>Ian</given-names></name></person-group><article-title>New Coleoptera records from New Brunswick, Canada: Geotrupidae and Scarabaeidae</article-title><source>Zookeys</source><day>4</day><month>4</month><year>2012</year><volume>2012</volume><issue>179</issue><fpage>27</fpage><lpage>40</lpage><pub-id pub-id-type="doi">10.3897/zookeys.179.2607</pub-id></mixed-citation></tp:treatment-meta><tp:nomenclature><tp:taxon-name>
                            <tp:taxon-name-part taxon-name-part-type="genus">Aegialia</tp:taxon-name-part>
                            <tp:taxon-name-part taxon-name-part-type="species">criddlei</tp:taxon-name-part>
                        <object-id xmlns:xlink="http://www.w3.org/1999/xlink" xlink:type="simple">http://species-id.net/wiki/Aegialia_criddlei</object-id>
                        </tp:taxon-name><tp:taxon-authority>Brown, 1931**</tp:taxon-authority><xref ref-type="fig" rid="F3">Map 3</xref></tp:nomenclature><tp:treatment-sec sec-type="Material examined"><title>Material examined.</title><p><bold>New Brunswick, Albert Co.</bold>, Waterside, Waterside Beach, <named-content xmlns:xlink="http://www.w3.org/1999/xlink" content-type="dwc:verbatimCoordinates" xlink:type="simple">45.6282°N, 64.8129°W</named-content>, 29.V.2010, R. P. Webster &amp; M.-A. Giguère, sea beach, white sand, under log (6, RWC).
                        </p></tp:treatment-sec><tp:treatment-sec sec-type="Collection and habitat data"><title>Collection and habitat data.</title><p>No habitat data were reported by <xref ref-type="bibr" rid="B2">Brown (1931)</xref> or <xref ref-type="bibr" rid="B5">Gordon and Cartwright (1988)</xref> for this species. The <italic><tp:taxon-name>Aegialia</tp:taxon-name></italic> (sensu stricto) are usually found on coastal and inland dune systems or on gravel shores of streams and ponds (subgenus <italic><tp:taxon-name>Psammoporus</tp:taxon-name></italic>) (<xref ref-type="bibr" rid="B5">Gordon and Cartwright 1988</xref>). The adults from New Brunswick were found under driftwood on a sand dune along a sea beach. Adults were collected during late May.
                        </p></tp:treatment-sec><tp:treatment-sec sec-type="Distribution"><title>Distribution in Canada and Alaska.</title><p>AK, BC, AB, SK, MB, ON, QC, <bold>NB</bold>, NF (<xref ref-type="bibr" rid="B14">McNamara 1991</xref>).
                        </p><fig id="F3" position="float" orientation="portrait"><label>Map 3.</label><caption><p>Collection localities in New Brunswick, Canada of <italic><tp:taxon-name>Aegialia criddlei</tp:taxon-name></italic>.</p></caption><graphic xmlns:xlink="http://www.w3.org/1999/xlink" xlink:href="ZooKeys-179-027-g003.jpg" position="float" orientation="portrait" xlink:type="simple"/></fig></tp:treatment-sec><ref-list><ref id="B2"><mixed-citation xmlns:xlink="http://www.w3.org/1999/xlink" xlink:type="simple"><!--PageBreak--><person-group><name name-style="western"><surname>Brown</surname><given-names>WJ</given-names></name></person-group> (<year>1931</year>) <article-title>Revision of the North American Aegialiinae (Coleoptera)</article-title>. <source>The Canadian Entomologist</source><volume>63</volume>: <page-range>9–19, 42–49</page-range>. doi: <ext-link ext-link-type="uri" xlink:href="http://dx.doi.org/10.4039/Ent639-1" xlink:type="simple">10.4039/Ent639-1</ext-link></mixed-citation></ref><ref id="B5"><mixed-citation xmlns:xlink="http://www.w3.org/1999/xlink" xlink:type="simple"><person-group><name name-style="western"><surname>Gordon</surname><given-names>RD</given-names></name><name name-style="western"><surname>Cartwright</surname><given-names>OL</given-names></name></person-group> (<year>1988</year>) <article-title>North American representatives of the tribe Aegialiini (Coleoptera: Scarabaeidae: Aphodiinae)</article-title>. <source>Smithsonian Contributions to Zoology</source><volume>461</volume>: <fpage>1</fpage>-<lpage>37</lpage>.</mixed-citation></ref><ref id="B14"><mixed-citation xmlns:xlink="http://www.w3.org/1999/xlink" xlink:type="simple"><person-group><name name-style="western"><surname>McNamara</surname><given-names>J</given-names></name></person-group> (<year>1991</year>) <article-title>Family Scarabaeidae: scarab beetles</article-title>. In: <person-group><name name-style="western"><surname>Bousquet</surname><given-names>Y</given-names></name></person-group> (<role>Ed</role>) <source>Checklist of beetles of Canada and Alaska</source>. Publication 1861/E, <publisher-name>Agriculture Canada, Research Branch</publisher-name>, <publisher-loc>Ottawa, Ontario</publisher-loc>, <fpage>145</fpage>–<lpage>158</lpage>.</mixed-citation></ref></ref-list></tp:taxon-treatment>
