# Supplementary material for: New Coleoptera records from New Brunswick, Canada: Geotrupidae and Scarabaeidae
Source: Zookeys. 2012 Apr 4;(179):27–40. doi: 10.3897/zookeys.179.2607 (PMC3337050; doi:10.3897/zookeys.179.2607)
Supplement: XML Treatment for Caelius humeralis [file zookeys.179.2607-treatment5.xml]

<!DOCTYPE tp:taxon-treatment
  PUBLIC "-//TaxonX//DTD Taxonomic Treatment Publishing DTD v0 20100105//EN" "tax-treatment-NSO.dtd">
<tp:taxon-treatment xmlns:tp="http://www.plazi.org/taxpub"><tp:treatment-meta><mixed-citation publication-type="journal"><person-group><name><surname>Webster</surname><given-names>Reginald P.</given-names></name><name><surname>Sweeney</surname><given-names>Jon D.</given-names></name><name><surname>DeMerchant</surname><given-names>Ian</given-names></name></person-group><article-title>New Coleoptera records from New Brunswick, Canada: Geotrupidae and Scarabaeidae</article-title><source>Zookeys</source><day>4</day><month>4</month><year>2012</year><volume>2012</volume><issue>179</issue><fpage>27</fpage><lpage>40</lpage><pub-id pub-id-type="doi">10.3897/zookeys.179.2607</pub-id></mixed-citation></tp:treatment-meta><tp:nomenclature><tp:taxon-name>
                            <tp:taxon-name-part taxon-name-part-type="genus">Caelius</tp:taxon-name-part>
                            <tp:taxon-name-part taxon-name-part-type="species">humeralis</tp:taxon-name-part>
                        <object-id xmlns:xlink="http://www.w3.org/1999/xlink" xlink:type="simple">http://species-id.net/wiki/Caelius_humeralis</object-id>
                        </tp:taxon-name><tp:taxon-authority>(Brown, 1931)**</tp:taxon-authority><xref ref-type="fig" rid="F5">Map 5</xref></tp:nomenclature><tp:treatment-sec sec-type="Material examined"><title>Material examined.</title><p><bold>New Brunswick, Carleton Co.</bold>, Jackson Falls, Bell Forest, <named-content xmlns:xlink="http://www.w3.org/1999/xlink" content-type="dwc:verbatimCoordinates" xlink:type="simple">46.2200°N, 67.7231°W</named-content>, 12–19.VI.2008, 19–27.VI.2008, R. P. Webster, mature hardwood forest, Lindgren funnel traps (2, RWC); same locality but <named-content xmlns:xlink="http://www.w3.org/1999/xlink" content-type="dwc:verbatimCoordinates" xlink:type="simple">46.2150°N, 67.7190°W</named-content>, 2.VI.2005, M.-A. Giguère &amp; R. Webster, floodplain forest with butternut, adult collected while in flight (1, RWC). <bold>Restigouche Co.</bold>, Dionne Brook<!--PageBreak--> P.N.A., <named-content xmlns:xlink="http://www.w3.org/1999/xlink" content-type="dwc:verbatimCoordinates" xlink:type="simple">47.9064°N, 68.3441°W</named-content>, 31.V–15.VI.2011, M. Roy &amp; V. Webster, old-growth white spruce and balsam fir forest, Lindgren funnel trap (1, RWC).
                        </p></tp:treatment-sec><tp:treatment-sec sec-type="Collection and habitat data"><title>Collection and habitat data.</title><p>No habitat information was included for this species in <xref ref-type="bibr" rid="B5">Gordon and Cartwright (1988)</xref>. In New Brunswick, adults were captured in Lindgren funnel traps deployed in hardwood forest and an old-growth white spruce and balsam fir forest. One individual was collected with an aerial net during an evening flight near a floodplain forest. Adults were collected during May and June.
                        </p></tp:treatment-sec><tp:treatment-sec sec-type="Distribution"><title>Distribution in Canada and Alaska.</title><p>ON, QC, <bold>NB</bold> (<xref ref-type="bibr" rid="B14">McNamara 1991</xref>).
                        </p><fig id="F5" position="float" orientation="portrait"><label>Map 5.</label><caption><p>Collection localities in New Brunswick, Canada of <italic><tp:taxon-name>Caelius humeralis</tp:taxon-name></italic>.</p></caption><graphic xmlns:xlink="http://www.w3.org/1999/xlink" xlink:href="ZooKeys-179-027-g005.jpg" position="float" orientation="portrait" xlink:type="simple"/></fig></tp:treatment-sec><ref-list><ref id="B5"><mixed-citation xmlns:xlink="http://www.w3.org/1999/xlink" xlink:type="simple"><person-group><name name-style="western"><surname>Gordon</surname><given-names>RD</given-names></name><name name-style="western"><surname>Cartwright</surname><given-names>OL</given-names></name></person-group> (<year>1988</year>) <article-title>North American representatives of the tribe Aegialiini (Coleoptera: Scarabaeidae: Aphodiinae)</article-title>. <source>Smithsonian Contributions to Zoology</source><volume>461</volume>: <fpage>1</fpage>-<lpage>37</lpage>.</mixed-citation></ref><ref id="B14"><mixed-citation xmlns:xlink="http://www.w3.org/1999/xlink" xlink:type="simple"><person-group><name name-style="western"><surname>McNamara</surname><given-names>J</given-names></name></person-group> (<year>1991</year>) <article-title>Family Scarabaeidae: scarab beetles</article-title>. In: <person-group><name name-style="western"><surname>Bousquet</surname><given-names>Y</given-names></name></person-group> (<role>Ed</role>) <source>Checklist of beetles of Canada and Alaska</source>. Publication 1861/E, <publisher-name>Agriculture Canada, Research Branch</publisher-name>, <publisher-loc>Ottawa, Ontario</publisher-loc>, <fpage>145</fpage>–<lpage>158</lpage>.</mixed-citation></ref></ref-list></tp:taxon-treatment>
