# Supplementary material for: New Coleoptera records from New Brunswick, Canada: Geotrupidae and Scarabaeidae
Source: Zookeys. 2012 Apr 4;(179):27–40. doi: 10.3897/zookeys.179.2607 (PMC3337050; doi:10.3897/zookeys.179.2607)
Supplement: XML Treatment for Planolinoides aenictus [file zookeys.179.2607-treatment9.xml]

<!DOCTYPE tp:taxon-treatment
  PUBLIC "-//TaxonX//DTD Taxonomic Treatment Publishing DTD v0 20100105//EN" "tax-treatment-NSO.dtd">
<tp:taxon-treatment xmlns:tp="http://www.plazi.org/taxpub"><tp:treatment-meta><mixed-citation publication-type="journal"><person-group><name><surname>Webster</surname><given-names>Reginald P.</given-names></name><name><surname>Sweeney</surname><given-names>Jon D.</given-names></name><name><surname>DeMerchant</surname><given-names>Ian</given-names></name></person-group><article-title>New Coleoptera records from New Brunswick, Canada: Geotrupidae and Scarabaeidae</article-title><source>Zookeys</source><day>4</day><month>4</month><year>2012</year><volume>2012</volume><issue>179</issue><fpage>27</fpage><lpage>40</lpage><pub-id pub-id-type="doi">10.3897/zookeys.179.2607</pub-id></mixed-citation></tp:treatment-meta><tp:nomenclature><tp:taxon-name>
                            <tp:taxon-name-part taxon-name-part-type="genus">Planolinoides</tp:taxon-name-part>
                            <tp:taxon-name-part taxon-name-part-type="species">aenictus</tp:taxon-name-part>
                        <object-id xmlns:xlink="http://www.w3.org/1999/xlink" xlink:type="simple">http://species-id.net/wiki/Planolinoides_aenictus</object-id>
                        </tp:taxon-name><tp:taxon-authority>(Cooper and Gordon, 1987)**</tp:taxon-authority><xref ref-type="fig" rid="F9">Map 9</xref></tp:nomenclature><tp:treatment-sec sec-type="Material examined"><title>Material examined.</title><p><bold>New Brunswick, Restigouche Co.</bold>, Little Tobique River near Red Brook, <named-content xmlns:xlink="http://www.w3.org/1999/xlink" content-type="dwc:verbatimCoordinates" xlink:type="simple">47.4462°N, 67.0689°W</named-content>, 24.V.2007, R. P. Webster, old growth eastern white cedar swamp, in moss and leaf litter near brook (1, RWC). <bold>Saint John Co.</bold>, Chance Harbour off Rt. 790, <named-content xmlns:xlink="http://www.w3.org/1999/xlink" content-type="dwc:verbatimCoordinates" xlink:type="simple">45.1355°N, 66.3673°W</named-content>, 15.V.2006, R. P. Webster, eastern white cedar swamp, in moss and leaf litter near brook (1, RWC). <bold>York Co.</bold>, New Maryland, Charters Settlement, <named-content xmlns:xlink="http://www.w3.org/1999/xlink" content-type="dwc:verbatimCoordinates" xlink:type="simple">45.8430°N, 66.7275°W</named-content>, 5.V.2006, R. P. Webster, mixed forest, entrance to porcupine den, in porcupine dung (1, RWC).
                        </p></tp:treatment-sec><tp:treatment-sec sec-type="Collection and habitat data"><title>Collection and habitat data.</title><p>This species was reported from moose (<italic><tp:taxon-name>Alces alces</tp:taxon-name></italic> (L.)) dung and carnivore scats in a spruce and sphagnum bog in Ontario as well as from localities in Quebec (<xref ref-type="bibr" rid="B4">Cooper and Gordon 1987</xref>). Specimens from New Brunswick were sifted from moss and leaf litter in old-growth eastern white cedar (<italic><tp:taxon-name>Thuja occidentalis</tp:taxon-name></italic> L.) swamps and from porcupine (<italic><tp:taxon-name>Erethizon dorsatum</tp:taxon-name></italic> (L.)) dung in the entrance of a porcupine den. All adults were collected during May.
                        </p></tp:treatment-sec><tp:treatment-sec sec-type="Distribution"><title>Distribution in Canada and Alaska.</title><p>ON, <bold>NB</bold>, QC (<xref ref-type="bibr" rid="B14">McNamara 1991</xref>; <xref ref-type="bibr" rid="B4">Cooper and Gordon 1987</xref>).
                        </p><fig id="F9" position="float" orientation="portrait"><label>Map 9.</label><caption><p>Collection localities in New Brunswick, Canada of <italic><tp:taxon-name>Planolinoides aenictus</tp:taxon-name></italic>.</p></caption><graphic xmlns:xlink="http://www.w3.org/1999/xlink" xlink:href="ZooKeys-179-027-g009.jpg" position="float" orientation="portrait" xlink:type="simple"/></fig></tp:treatment-sec><ref-list><ref id="B4"><mixed-citation xmlns:xlink="http://www.w3.org/1999/xlink" xlink:type="simple"><person-group><name name-style="western"><surname>Cooper</surname><given-names>J</given-names></name><name name-style="western"><surname>Gordon</surname><given-names>RD</given-names></name></person-group> (<year>1987</year>)<article-title> Studies on the genus <italic>Aphodius</italic> of the United States and Canada (Coleoptera: Scarabaeidae). VIII. A new species from northeastern North America.</article-title><source>Journal of the New York Entomological Society </source><volume>95</volume>: <fpage>531</fpage>-<lpage>533</lpage>.</mixed-citation></ref><ref id="B14"><mixed-citation xmlns:xlink="http://www.w3.org/1999/xlink" xlink:type="simple"><person-group><name name-style="western"><surname>McNamara</surname><given-names>J</given-names></name></person-group> (<year>1991</year>) <article-title>Family Scarabaeidae: scarab beetles</article-title>. In: <person-group><name name-style="western"><surname>Bousquet</surname><given-names>Y</given-names></name></person-group> (<role>Ed</role>) <source>Checklist of beetles of Canada and Alaska</source>. Publication 1861/E, <publisher-name>Agriculture Canada, Research Branch</publisher-name>, <publisher-loc>Ottawa, Ontario</publisher-loc>, <fpage>145</fpage>–<lpage>158</lpage>.</mixed-citation></ref></ref-list></tp:taxon-treatment>
