# Supplementary material for: New Coleoptera records from New Brunswick, Canada: Geotrupidae and Scarabaeidae
Source: Zookeys. 2012 Apr 4;(179):27–40. doi: 10.3897/zookeys.179.2607 (PMC3337050; doi:10.3897/zookeys.179.2607)
Supplement: XML Treatment for Stenotothorax badipes [file zookeys.179.2607-treatment10.xml]

<!DOCTYPE tp:taxon-treatment
  PUBLIC "-//TaxonX//DTD Taxonomic Treatment Publishing DTD v0 20100105//EN" "tax-treatment-NSO.dtd">
<tp:taxon-treatment xmlns:tp="http://www.plazi.org/taxpub"><tp:treatment-meta><mixed-citation publication-type="journal"><person-group><name><surname>Webster</surname><given-names>Reginald P.</given-names></name><name><surname>Sweeney</surname><given-names>Jon D.</given-names></name><name><surname>DeMerchant</surname><given-names>Ian</given-names></name></person-group><article-title>New Coleoptera records from New Brunswick, Canada: Geotrupidae and Scarabaeidae</article-title><source>Zookeys</source><day>4</day><month>4</month><year>2012</year><volume>2012</volume><issue>179</issue><fpage>27</fpage><lpage>40</lpage><pub-id pub-id-type="doi">10.3897/zookeys.179.2607</pub-id></mixed-citation></tp:treatment-meta><tp:nomenclature><tp:taxon-name>
                            <tp:taxon-name-part taxon-name-part-type="genus">Stenotothorax</tp:taxon-name-part>
                            <tp:taxon-name-part taxon-name-part-type="species">badipes</tp:taxon-name-part>
                        <object-id xmlns:xlink="http://www.w3.org/1999/xlink" xlink:type="simple">http://species-id.net/wiki/Stenotothorax_badipes</object-id>
                        </tp:taxon-name><tp:taxon-authority>(Melsheimer, 1845)**</tp:taxon-authority><xref ref-type="fig" rid="F10">Map 10</xref></tp:nomenclature><tp:treatment-sec sec-type="Material examined"><title>Material examined.</title><p><bold>New Brunswick, Queens Co.</bold>, ca. 3.5 km W of Lower Gagetown, <named-content xmlns:xlink="http://www.w3.org/1999/xlink" content-type="dwc:verbatimCoordinates" xlink:type="simple">45.7500°N, 66.1833°W</named-content>, 17.VI.2009, S. Makepeace &amp; R. Webster, in nest con<!--PageBreak-->tents of barred owl, relatively dry humus-like soil with oak leaves, no urine smell (4, RWC); Cranberry Lake P.N.A, <named-content xmlns:xlink="http://www.w3.org/1999/xlink" content-type="dwc:verbatimCoordinates" xlink:type="simple">46.1125°N, 65.6075°W</named-content>, 24.IV–5.V.2009, R. Webster &amp; M.-A. Giguère, old red oak forest, Lindgren funnel trap (1, AFC). <bold>York Co.</bold>, Keswick Ridge, <named-content xmlns:xlink="http://www.w3.org/1999/xlink" content-type="dwc:verbatimCoordinates" xlink:type="simple">46.0040°N, 66.8776°W</named-content>, 23.V.2006, S. Makepeace, barred owl nest box with 440 gm chicks, in moist nest material with insect parts and small bones (urine smell) (1, RWC).
                        </p></tp:treatment-sec><tp:treatment-sec sec-type="Collection and habitat data"><title>Collection and habitat data.</title><p><italic><tp:taxon-name>Stenotothorax badipes</tp:taxon-name></italic> is usually found in nests of such squirrels as the southern flying squirrel (<italic><tp:taxon-name>Glaucomys volans</tp:taxon-name></italic> (Linnaeus)), the gray squirrel (<italic><tp:taxon-name>Sciurus carolinensis</tp:taxon-name></italic> Gremlin), and the fox squirrel (<italic><tp:taxon-name>Sciurus niger</tp:taxon-name></italic> (Linnaeus)), nesting in tree holes filled with pieces of acorns, detritus, and likely squirrel scat (<xref ref-type="bibr" rid="B6">Gordon and Skelley 2007</xref>). The adults from New Brunswick were collected from the contents of barred owl (<italic><tp:taxon-name>Strix varia</tp:taxon-name></italic> Barton) nests that were in either artificial nest boxes or in natural tree cavities (tree holes). The nest material from one nest consisted of relatively dry humus-like soil with oak leaves; the nest material from the other nest was moist and had insect parts and small bones. One specimen was captured in a Lindgren funnel deployed in an old red oak forest. Adults were collected during April, May, and June in New Brunswick.
                        </p></tp:treatment-sec><tp:treatment-sec sec-type="Distribution"><title>Distribution in Canada and Alaska.</title><p>ON, QC, <bold>NB</bold> (<xref ref-type="bibr" rid="B14">McNamara 1991</xref>).
                        </p><fig id="F10" position="float" orientation="portrait"><label>Map 10.</label><caption><p>Collection localities in New Brunswick, Canada of <italic><tp:taxon-name>Stenotothorax badipes</tp:taxon-name></italic>.</p></caption><graphic xmlns:xlink="http://www.w3.org/1999/xlink" xlink:href="ZooKeys-179-027-g010.jpg" position="float" orientation="portrait" xlink:type="simple"/></fig></tp:treatment-sec><ref-list><ref id="B6"><mixed-citation xmlns:xlink="http://www.w3.org/1999/xlink" xlink:type="simple"><person-group><name name-style="western"><surname>Gordon</surname><given-names>RD</given-names></name><name name-style="western"><surname>Skelley</surname><given-names>PE</given-names></name></person-group> (<year>2007</year>)<article-title> A monograph of the Aphodiini inhabiting the United States and Canada (Coleoptera: Scarabaeidae: Aphodiinae).</article-title><source>Memoirs of the American Entomological Institute </source><volume>79</volume>: <fpage>1</fpage>-<lpage>580</lpage>.</mixed-citation></ref><ref id="B14"><mixed-citation xmlns:xlink="http://www.w3.org/1999/xlink" xlink:type="simple"><person-group><name name-style="western"><surname>McNamara</surname><given-names>J</given-names></name></person-group> (<year>1991</year>) <article-title>Family Scarabaeidae: scarab beetles</article-title>. In: <person-group><name name-style="western"><surname>Bousquet</surname><given-names>Y</given-names></name></person-group> (<role>Ed</role>) <source>Checklist of beetles of Canada and Alaska</source>. Publication 1861/E, <publisher-name>Agriculture Canada, Research Branch</publisher-name>, <publisher-loc>Ottawa, Ontario</publisher-loc>, <fpage>145</fpage>–<lpage>158</lpage>.</mixed-citation></ref></ref-list></tp:taxon-treatment>
