# Supplementary material for: New Coleoptera records from New Brunswick, Canada: Geotrupidae and Scarabaeidae
Source: Zookeys. 2012 Apr 4;(179):27–40. doi: 10.3897/zookeys.179.2607 (PMC3337050; doi:10.3897/zookeys.179.2607)
Supplement: XML Treatment for Osmoderma eremicola [file zookeys.179.2607-treatment14.xml]

<!DOCTYPE tp:taxon-treatment
  PUBLIC "-//TaxonX//DTD Taxonomic Treatment Publishing DTD v0 20100105//EN" "tax-treatment-NSO.dtd">
<tp:taxon-treatment xmlns:tp="http://www.plazi.org/taxpub"><tp:treatment-meta><mixed-citation publication-type="journal"><person-group><name><surname>Webster</surname><given-names>Reginald P.</given-names></name><name><surname>Sweeney</surname><given-names>Jon D.</given-names></name><name><surname>DeMerchant</surname><given-names>Ian</given-names></name></person-group><article-title>New Coleoptera records from New Brunswick, Canada: Geotrupidae and Scarabaeidae</article-title><source>Zookeys</source><day>4</day><month>4</month><year>2012</year><volume>2012</volume><issue>179</issue><fpage>27</fpage><lpage>40</lpage><pub-id pub-id-type="doi">10.3897/zookeys.179.2607</pub-id></mixed-citation></tp:treatment-meta><tp:nomenclature><tp:taxon-name>
                            <tp:taxon-name-part taxon-name-part-type="genus">Osmoderma</tp:taxon-name-part>
                            <tp:taxon-name-part taxon-name-part-type="species">eremicola</tp:taxon-name-part>
                        <object-id xmlns:xlink="http://www.w3.org/1999/xlink" xlink:type="simple">http://species-id.net/wiki/Osmoderma_eremicola</object-id>
								</tp:taxon-name><tp:taxon-authority>(Knoch, 1801)</tp:taxon-authority><xref ref-type="fig" rid="F14">Map 14</xref></tp:nomenclature><tp:treatment-sec sec-type="Material examined"><title>Material examined.</title><p><bold>New Brunswick, Queens Co.</bold>, Central Hampstead, <named-content xmlns:xlink="http://www.w3.org/1999/xlink" content-type="dwc:verbatimCoordinates" xlink:type="simple">45.6575°N, 66.1412°W</named-content>, 13.VII.2006, S. Makepeace &amp; R. Webster, hardwood ridge, in nest of barred owl in tree hole (1, RWC); Central Hampstead, 13.VIII.2007, S. Makepeace, near house (1,RWC); Grand Lake Meadows P.N.A., <named-content xmlns:xlink="http://www.w3.org/1999/xlink" content-type="dwc:verbatimCoordinates" xlink:type="simple">45.8227°N, 66.1209°W</named-content>, 29.VI–12.VII.2010, R. Webster, C. MacKay, M. Laity, &amp; R. Johns, old silver maple forest with green ash and seasonally flooded marsh, Lindgren funnel trap (1, AFC); same locality data and forest type, 19.VII–5.VIII.2011, 5-17.VIII.2011, 17–30.VIII.2011, M. Roy &amp; V. Webster, Lindgren funnel traps in forest canopy (14, AFC, NBM, RWC). <bold>York Co.</bold>, Skiff Lake, 15.VIII.1962 (1, AFC); Fredericton, Smythe St. extension, 5.VIII.1945, F. G. Cuming (1 AFC); Fredericton, 8.VIII.1973, 2.VIII.1977 (2, AFC); Douglas, 24.VII.1975 (1, AFC); Charters Settlement, <named-content xmlns:xlink="http://www.w3.org/1999/xlink" content-type="dwc:verbatimCoordinates" xlink:type="simple">45.8395°N, 66.7391°W</named-content>, 30.VII.1993, 13.VIII.2004, R. P. Webster (on ground near house) (2, NBM, RWC).
                        </p></tp:treatment-sec><tp:treatment-sec sec-type="Collection and habitat data"><title>Collection and habitat data.</title><p>Larvae of <italic><tp:taxon-name>Osmoderma</tp:taxon-name></italic> species live in decaying wood in the heart of trunks and branches of old and often declining hardwood trees (<xref ref-type="bibr" rid="B12">Packard 1890</xref>; <xref ref-type="bibr" rid="B8">Hoffman 1939</xref>). <italic><tp:taxon-name>Osmoderma eremicola</tp:taxon-name></italic> with habitat data were collected from the nest contents of a barred owl nesting in a tree hole and on the ground near homesteads.<!--PageBreak--> Most (14) individuals were captured in Lindgren funnel traps deployed in the mid canopy of large silver maples in an old silver swamp. Adults were collected during July and August.
                        </p></tp:treatment-sec><tp:treatment-sec sec-type="Distribution"><title>Distribution in Canada and Alaska.</title><p>ON, QC, <bold>NB</bold>, NS (<xref ref-type="bibr" rid="B14">McNamara 1991</xref>).
                        </p><fig id="F14" position="float" orientation="portrait"><label>Map 14.</label><caption><p>Collection localities in New Brunswick, Canada of <italic><tp:taxon-name>Osmoderma eremicola</tp:taxon-name></italic>.</p></caption><graphic xmlns:xlink="http://www.w3.org/1999/xlink" xlink:href="ZooKeys-179-027-g014.jpg" position="float" orientation="portrait" xlink:type="simple"/></fig></tp:treatment-sec><ref-list><ref id="B12"><mixed-citation xmlns:xlink="http://www.w3.org/1999/xlink" xlink:type="simple"><person-group><name name-style="western"><surname>Packard</surname><given-names>AS</given-names></name></person-group> (<year>1890</year>)<source> Insects injurious to forest and shade trees.</source><publisher-name>Fifth Report</publisher-name>, <publisher-loc>U.S. Entomological Commission</publisher-loc>, <lpage>957</lpage> pp.</mixed-citation></ref><ref id="B8"><mixed-citation xmlns:xlink="http://www.w3.org/1999/xlink" xlink:type="simple"><person-group><name name-style="western"><surname>Hoffman</surname><given-names>CH</given-names></name></person-group> (<year>1939</year>)<article-title> The biology and taxonomy of the nearctic species of <italic>Osmoderma</italic> (Coleoptera, Scarabaeidae).</article-title><source>Annals of the Entomological Society of America </source><volume>32</volume>: <fpage>510</fpage>-<lpage>525</lpage>.</mixed-citation></ref><ref id="B14"><mixed-citation xmlns:xlink="http://www.w3.org/1999/xlink" xlink:type="simple"><person-group><name name-style="western"><surname>McNamara</surname><given-names>J</given-names></name></person-group> (<year>1991</year>) <article-title>Family Scarabaeidae: scarab beetles</article-title>. In: <person-group><name name-style="western"><surname>Bousquet</surname><given-names>Y</given-names></name></person-group> (<role>Ed</role>) <source>Checklist of beetles of Canada and Alaska</source>. Publication 1861/E, <publisher-name>Agriculture Canada, Research Branch</publisher-name>, <publisher-loc>Ottawa, Ontario</publisher-loc>, <fpage>145</fpage>–<lpage>158</lpage>.</mixed-citation></ref></ref-list></tp:taxon-treatment>
